# Supplementary material for: Elevated CD39+T-Regulatory Cells and Reduced Levels of Adenosine Indicate a Role for Tolerogenic Signals in the Progression from Moderate to Severe COVID-19
Source: Int J Mol Sci. 2023 Dec 18;24(24):17614. doi: 10.3390/ijms242417614 (PMC10744088; doi:10.3390/ijms242417614)
Supplement: Supplementary file 1 [file ijms-24-17614-s001.zip]

Archive with 1 entries (1 files):
- ijms-2744410-supplementary.pdf
